# Supplementary material for: Intrinsic Antibacterial Urushiol-Based Benzoxazine Polymer Coating for Marine Antifouling Applications
Source: Int J Mol Sci. 2025 Apr 26;26(9):4118. doi: 10.3390/ijms26094118 (PMC12071434; doi:10.3390/ijms26094118)
Supplement: Supplementary file 1 [file ijms-26-04118-s001.zip]

Archive with 1 entries (1 files):
- ijms-3568904-supplementary.pdf
